# Supplementary material for: Identification of genomic regions associated with agronomic and biofortification traits in DH populations of rice
Source: PLoS One. 2018 Aug 10;13(8):e0201756. doi: 10.1371/journal.pone.0201756 (PMC6086416; doi:10.1371/journal.pone.0201756)
Supplement: S1 Table — (XLSX) [file pone.0201756.s003.xlsx]

## Sheet: Sheet1
Pop.	Parents	Number of lines	Number of SNP Markers per chromosome													Total length (cM)	Average interval length (cM)
			1	2	3	4	5	6	7	8	9	10	11	12	Total
1	PSB Rc82 x Joryeongbyeo	130	54	65	26	59	35	49	35	28	39	33	36	10	469	1396.55	2.98
2	PSB Rc82 x IR69428	97	19	22	86	22	41	27	30	10	45	37	34	25	398	1619.19	4.07
