# Supplementary material for: Identification of genomic regions associated with agronomic and biofortification traits in DH populations of rice
Source: PLoS One. 2018 Aug 10;13(8):e0201756. doi: 10.1371/journal.pone.0201756 (PMC6086416; doi:10.1371/journal.pone.0201756)
Supplement: S2 Table — (XLSX) [file pone.0201756.s004.xlsx]

## Sheet: Sheet1
QTL Co-localisation	Chr.	Flanking region (Mb)		Allelic Source	Pop.	Season	No. of QTLs	QTLs
		Pos1	Pos2
1	1	6.58	6.83	Joryeongbyeo	1	WS, DS	2	qYLD1.1, qAs1.1
2	1	9.06	12.94	PSB Rc82	1, 2	DS	2	qCa1.1,qMo1.1
3	1	23.08	23.7	Joryeongbyeo, PSB Rc82,IR69428	1, 2	WS, DS	4	qDTF1.2, qAs1.2, qCa1.2, qNa1.2
4	1	23.8	25.2	Joryeongbyeo, PSB Rc82			2	qCo1.1, qMo1.2
5	1	36.14	36.83	Joryeongbyeo, PSB Rc82	1	WS, DS	4	qDTF1.4, qYLD1.2, qMo1.3, qP1.1
6	2	22.54	24.14	Joryeongbyeo, PSB Rc82	1	WS, DS	6	qYLD2.1, qB2, qCa2, qK2, qMn2, qZn2
7	3	0.47	1.47	Joryeongbyeo, IR69428	1, 2	WS, DS	2	qDTF3.1, qMg3.1,
8	3	4.52	4.67	IR69428, PSB Rc82	1, 2	WS, DS	3	qDTF3.2, qAs3.1, qCa3.1
9	3	12.56	12.63	PSB Rc82	2	WS, DS	2	qCo3.1, qZn3.1
10	4	16.7	17.9	Joryeongbyeo, PSB Rc82	1	WS, DS	5	qPH4.1, qYLD4.1, qB4.1, qCu4.1, qK4.1
11	5	16.59	17.02	Joryeongbyeo	1	WS	2	qK5.1, qP5.1
12	5	19.5	19.7	Joryeongbyeo, PSB Rc82	1	DS, WS	2	qAs5.2, qMg5.1
13	7	28.41	28.92	IR69428	2	WS, DS	2	qDTF7.1, qPH7.1
14	9	21.22	21.61	IR69428, PSB Rc82	2	WS	2	qYLD9.1, qK9.1, qMg9.1
