# Supplementary material for: Identification of genomic regions associated with agronomic and biofortification traits in DH populations of rice
Source: PLoS One. 2018 Aug 10;13(8):e0201756. doi: 10.1371/journal.pone.0201756 (PMC6086416; doi:10.1371/journal.pone.0201756)
Supplement: S3 Table — (XLSX) [file pone.0201756.s005.xlsx]

## Sheet: S3_Table
SN	QTL	Location	RAP DB ID	Gene	GO	TO	Description	References
1	qDTF1.1	1.6 Mb left of QTL	Os01g0218500	OsFTL1		flowering time	Regulated antagonistically by the photoperiod and vernalization pathways	Faure S, Higgins J, Turner A, and Laurie DA. The FLOWERING LOCUS T-Like Gene Family in Barley (Hordeum vulgare). Genetics. 2007; 176(1): 599–609.. doi: 10.1534/genetics.106.069500.
2	qDTF1.2	2 Mb right of QTL	Os01g0639100	OsRH2	photoperiodism, flowering	days to heading	Regulation of plant height, pollen, and seed development	Huang CK, Sie YS, Chen YF, Huang TS and Lu CA. Two highly similar DEAD box proteins, OsRH2 and OsRH34, homologous to eukaryotic initiation factor 4AIII, play roles of the exon junction complex in regulating growth and development in rice. BMC Plant Biology. 2016. https://doi.org/10.1186/s12870-016-0769-5
3	qDTF1.4	0.3 Mb left of QTL	Os01g0835700	OsCCT01	photoperiodism, flowering	days to heading	Regulation of the heading date	Zhang L, Li Q, Dong H, He Q, Liang L, Tan C, Han Z, Yao W, Li G, Zhao H, Xie W, Xing Y. Three CCT domain-containing genes were identified to regulate heading date by candidate gene-based association mapping and transformation in rice. Sci Rep. 2015 Jan 7;5:7663. doi: 10.1038/srep07663.
	qDTF1.4	Within QTL	Os01g0846450	HESO1 homolog	photoperiodism, flowering	days to heading, flowering time	Regulated integral to membrance, photoperiodism, and flowering	Ren G, Chen X, and Yu B. Uridylation of miRNAs by HEN1 SUPPRESSOR1 in Arabidopsis. Curr Biol. 2012 April 24; 22(8): 695–700. doi:10.1016/j.cub.2012.02.052.
	qDTF1.4	0.1 Mb right of QTL	Os01g0856500	OsLAX1		days to heading	Regulate the formation of axillary meristems, the five auxin transporters in rice	Komatsu K, Maekawa M, Ujiie S, Satake Y, Furutani I, et al., LAX and SPA: Major regulators of shoot branching in rice. Proc Natl Acad Sci USA. 2003, 100: 11765–11770.
4	qDTF2.1	0.2 Mb left of QTL	Os02g0725700	OsHAP3E	negative regulation of long-day photoperiodism, flowering	days to heading	Determination of meristem identity in both vegetative and reproductive developments	Zhang FJ and Xue HW. OsLEC1/OsHAP3E Participates in the Determination of Meristem Identity in Both Vegetative and Reproductive Developments of Rice. Journal of Integrative Plant Biology. 2013, 55 (3): 232–249.
5	qDTF3.1	0.4 Mb right of QTL	Os03g0131900	OscpSRP43	photoperiodism, flowering	days to heading	Required for the normal development of chloroplasts and photosynthesis	Lv X-g, Shi Y-f, Xu X, Wei Y-l, Wang H-m, Zhang X-b, et al., Oryza sativa Chloroplast Signal Recognition Particle 43 (OscpSRP43) Is Required for Chloroplast Development and Photosynthesis. PLoS ONE. 2015, 10(11): e0143249. https://doi.org/10.1371/journal.pone.0143249.
6	qDTF4.1	0.7 right of QTL	Os04g0442300	OsRR1	photoperiodism, flowering	days to heading	Regulation of cytokinin-induced expression and expressed in flower	Tsai YC, Weir NR, Hill K, Zhang W, Kim HJ, Shiu SH, Schaller GE, and Kieber JJ. Characterization of Genes Involved in Cytokinin Signaling and Metabolism from Rice. Plant Physiology, April 2012, Vol. 158, pp. 1666–1684, www.plantphysiol.org
7	qDTF7.1	0.8 Mb right of QTL	Os07g0695100	Hd2	photoperiodism, flowering	days to heading	The photoperiodic control of flowering	Yano M, Katayose Y, Ashikari M, Yamanouchi U, Monna L, Fuse T, Baba T, Yamamoto K, Umehara Y, Nagamura Y and Sasaki T. Hd1, a Major Photoperiod Sensitivity Quantitative Trait Locus in Rice, Is Closely Related to the Arabidopsis Flowering Time Gene CONSTANS. Plant Cell. 2000; 12(12): 2473–2483.
8	qDTF10.1	Within QTL	Os10g0463400	Ef2	photoperiodism, flowering	days to heading	Positive regulation of short-day photoperiodism, and flowering.	Khun LH, Motomura K, Murayama S, Adaniya and Nose A. Trisomic analysis of laterness gene ef2 in rice, Oryza sativa L. Breeding science 2005 55: 35-39
9	qPH1.1	0.9 Mb left of QTL	Os01g0248900	OsEXPA8		plant height	Mediating the cell extension and growth both biochemically and mechanically	Ma N, Wang Y, Qiu S, Kang Z, Che S, Wang G, et al., Overexpression of OsEXPA8, a Root-Specific Gene, Improves Rice Growth and Root System Architecture by Facilitating Cell Extension. PLoS ONE. 2013, 8(10): e75997. https://doi.org/10.1371/journal.pone.0075997.
10	qPH1.2	1.3 Mb left of QTL	Os01g0625900	OsOFP03		plant height	Regulatory proteins and play pivotal roles in the growth and development of rice	Hui Y, Wenzhu J, Qing L, Hui Z, Mingxin P, Zhengdao C, and Mingdi B. Expression Pattern and Subcellular Localization of the Ovate Protein Family in Rice. PLoS One. 2015; 10(3): e0118966. doi: 10.1371/journal.pone.0118966.
	qPH1.2	1.3 Mb right of QTL	Os01g0626400	Dlf1		plant growth hormone sensitivity	The signal transduction pathway of flowering and the regulation of plant height	Cai Y, Chen X, Xie K, Xing Q, Wu Y, Li J, et al., Dlf1, a WRKY Transcription Factor, Is Involved in the Control of Flowering Time and Plant Height in Rice. PLoS ONE. 2014, 9(7): e102529. https://doi.org/10.1371/journal.pone.0102529
11	qYLD8.1	0.2 Mb right of QTL	Os08g0531600	OsSPL16		grain yield	Promotion to cell division, grain filling, grain width, and yield	Miura K, Ikeda M, Matsubara A, Xian-Jun S, Ito M, Asano K, Matsuoka M, Kitano H & Ashikari M. OsSPL14 promotes panicle branching and higher grain productivity in rice. Bioscience and Biotechnology Center, Nagoya University, Nagoya, Japan. 2010; doi:10.1038/ng.592
	qYLD8.1	0.7 Mb left of QTL	Os08g39890	OsSPL14		grain yield, grain number	Promotion to panicle branching and higher grain productively	Wang S, Wu K, Yaun Q, Liu X, Liu Z, Lin X, Zheng R, Zhu H, Dong G, Qian Q, Zhang G and Fu X. Control of grain size, shape and quality by OsSPL16 in rice. Nature Genetics, 2012, 44, 950–954 doi:10.1038/ng.2327.
12	qYLD9.1	2.3 Mb left of QTL	Os09g0491532	OsSPL17		grain yield	Response to phenotypic variation for grain length, grain width, and grain weight	Malik N, Dwivedi N, Singh AK, Parida SK, Agarwal P, Thakur JK, Tyagi AK. An integrated genomic strategy delineates candidate mediator genes regulating grain size and weight in rice. Sci Rep. 2016, 6:23253.
13	qAs1.1	0.1 Mb left of QTL	Os01g0217500	OsDJ-1A	response to arsenic	micronutrient sensitivity	Expression of developmental stages as germination, seedling, tillering, stem elongation, booting, heading, flowering, milk and dough stages	Ghosh A, Kushwaha HR, Hasan MR, Pareek A, Sopory SK, and Singla-Pareek SL. Presence of unique glyoxalase III proteins in plants indicates the existence of shorter route for methylglyoxal detoxification. Sci Rep. 2016; 6: 18358. doi: 10.1038/srep18358.
13	qAs1.1	0.1 Mb left of QTL	Os01g0217800	OsDJ-1B	response to arsenic	micronutrient sensitivity	Expression of developmental stages as germination, seedling, tillering, stem elongation, booting, heading, flowering, milk and dough stages	Ghosh A, Kushwaha HR, Hasan MR, Pareek A, Sopory SK, and Singla-Pareek SL. Presence of unique glyoxalase III proteins in plants indicates the existence of shorter route for methylglyoxal detoxification. Sci Rep. 2016; 6: 18358. doi: 10.1038/srep18358.
14	qAs1.2	Within QTL	Os01g0593700	OsSultr3;5	response to arsenic		Transporters in specific tissues and an overall coordination of uptake, storage, and remobilization to deliver sulfur to the developing grain	Buchner P, Takahashi H, Hawkesford MJ. Plant sulphate transporters: co-ordination of uptake, intracellular and long-distance transport. Journal of Experimental Botany 2004, Volume 55, Issue 404, 1, Pages 1765–1773, https://doi.org/10.1093/jxb/erh206.
15	qAs3.1	1.3 Mb left of QTL	Os03g0161200	OsSultr3;2	response to arsenic		Transporters in specific tissues and an overall coordination of uptake, storage, and remobilization to deliver sulfur to the developing grain	Buchner P, Takahashi H, Hawkesford MJ. Plant sulphate transporters: co-ordination of uptake, intracellular and long-distance transport. Journal of Experimental Botany 2004, Volume 55, Issue 404, 1, Pages 1765–1773, https://doi.org/10.1093/jxb/erh206.
15	qAs3.1	0.2 Mb right of QTL	Os03g0195300	OsSultr2;2	response to arsenic		Transporters in specific tissues and an overall coordination of uptake, storage, and remobilization to deliver sulfur to the developing grain	Buchner P, Takahashi H, Hawkesford MJ. Plant sulphate transporters: co-ordination of uptake, intracellular and long-distance transport. Journal of Experimental Botany 2004, Volume 55, Issue 404, 1, Pages 1765–1773, https://doi.org/10.1093/jxb/erh206.
15	qAs3.1	0.2 Mb right of QTL	Os03g0195450	OsSultr2;1	response to arsenic		Transporters in specific tissues and an overall coordination of uptake, storage, and remobilization to deliver sulfur to the developing grain	Buchner P, Takahashi H, Hawkesford MJ. Plant sulphate transporters: co-ordination of uptake, intracellular and long-distance transport. Journal of Experimental Botany 2004, Volume 55, Issue 404, 1, Pages 1765–1773, https://doi.org/10.1093/jxb/erh206.
15	qAs3.1	0.2 Mb right of QTL	Os03g0195800	OsSultr1;1	response to arsenic		Transporters in specific tissues and an overall coordination of uptake, storage, and remobilization to deliver sulfur to the developing grain	Buchner P, Takahashi H, Hawkesford MJ. Plant sulphate transporters: co-ordination of uptake, intracellular and long-distance transport. Journal of Experimental Botany 2004, Volume 55, Issue 404, 1, Pages 1765–1773, https://doi.org/10.1093/jxb/erh206.
15	qAs3.1	0.2 Mb right of QTL	Os03g0196000	OsSultr1;2	response to arsenic		Transporters in specific tissues and an overall coordination of uptake, storage, and remobilization to deliver sulfur to the developing grain	Buchner P, Takahashi H, Hawkesford MJ. Plant sulphate transporters: co-ordination of uptake, intracellular and long-distance transport. Journal of Experimental Botany 2004, Volume 55, Issue 404, 1, Pages 1765–1773, https://doi.org/10.1093/jxb/erh206.
16	qAs10.1	2.1 Mb right of QTL	Os10g0545700	OsACR2.1	arsenate reductase (glutaredoxin) activity		Expression and arsenic metabolism in rice seedlings	Li-hong W, Gui-Lan D, Paul N. W, Yong-Guan Z. Influences of phosphorus starvation on OsACR2.1 expression and arsenic metabolism in rice seedlings. National Agricultural Library. 2008. HOMEPAGE: http://www.nal.usda.gov/
17	qCa1.1	Within QTL	Os01g0267900	OsCam1-3	calcium-mediated signaling		The efforts in characterizing the mechanisms of abiotic stress Ca2+ signalling in plants.	Chinpongpanich A, Limruengroj K, Phean-o-pas S, Limpaseni T and Buaboocha T. Expression analysis of calmodulin and calmodulin-like genes from rice, Oryza sativa L. BMC Research Notes. 2012, 5:625. http://www.biomedcentral.com/1756-0500/5/625.
17	qCa1.1	Within QTL	Os01g0277600	OsALA2	calcium-transporting ATPase activity		Involved to type IV Phospholipid transporting ATPases	Mackinder LCM. The Mechanisms of Calcification in Coccolithophores. The molecular basis of calcium and inorganic carbon transport in Emiliania huxleyi. PhD. Thesis, Kiel University. 2012. Available from: https://d-nb.info/1023870371/34.
17	qCa1.1	Within QTL	Os01g0279300	OsCaM3	calcium-mediated signaling		The expression of CaM function as Ca2+ sensors and affect other downstream cellular effectors	Girdhar K. Pandey , Amita Pandey , Manoj Prasad and Maik Böhmer. Editorial: Abiotic Stress Signaling in Plants: Functional Genomic Intervention. Front. Plant Sci. 2016. doi: 10.3389/fpls.2016.00681
18	qCa1.2	Within QTL	Os01g0598200	OsCBL5	detection of calcium ion		The calcium sensor that specifically protein kinases (CIPKs)	Kurusu T, Hamada J, Nokajima H, Kitagawa Y, Kiyoduka M, Takahashi A, Hanamata S, Ohno R, Hayashi T, Okada K, Koga J, Hirochika H, Yamane H, and Kuchitsu K. Regulation of Microbe-Associated Molecular Pattern-Induced Hypersensitive Cell Death, Phytoalexin Production, and Defense Gene Expression by Calcineurin B-Like Protein-Interacting Protein Kinases, OsCIPK14/15, in Rice Cultured Cells. Plant Phy…
19	qCa2.1	0.6 Mb left of QTL	Os02g0573200	OsCRY1a	circadian regulation of calcium ion oscillation		Promoted flowering and played an important role in inhibiting the elongation of rice grain	Yu L, Wei-jian Z, Nai-yuan W, Fei D, Guo-qin H, Na-ying X, Jian-qin L, Xiu-li Q. Effects of Suppressing OsCRY1a Gene Expression on Rice Agronomic Traits. Rice Science, 2012, 19(1): 8−13.
20	qCa3.1	0.4 Mb left of QTL	Os03g0100800	OsAHA8	cation transport		Zinc (Zn) and cation transport-related genes	Widodo, Broadley MR, Rose T, Frei M, Pariasca-Tanaka J, Yoshihashi T, Thomson M, Hammond JP, Aprile A, Close TJ, Ismail AM and Wissuwa M. Response to zinc deficiency of two rice lines with contrasting tolerance is determined by root growth maintenance and organic acid exudation rates, and not by zinc-transporter activity. New Phytologist. 2010, 186: 400–414. doi: 10.1111/j.1469-8137.2009.03177.x
21	qCa3.2	0.9 Mb left of QTL	Os03g0281600	OsECA1	cation-transporting ATPase activity		Involved to a gibberillic acid-induced gene in the aleurone layer	Baxter I, Tchieu J, Sussman MR, Boutry M, Palmgren MG, Gribskov M, Harper JF, and Axelsen KB. Genomic Comparison of P-Type ATPase Ion Pumps in Arabidopsis and Rice. Plant Physiology, June 2003, Vol. 132, pp. 618–628, www.plantphysiol.org
22	qCo3.3	0.4 Mb right of QTL	Os03g0346800	OsMTP6	cation transmembrane transporter activity		Identified as as functional Fe/Zn-CDF orthologs	Vatansever R, Filiz E, Eroglu S. Genome-wide exploration of metal tolerance protein (MTP) genes in common wheat (Triticum aestivum): insights into metal homeostasis and biofortification. BioMetals · January 2017 DOI: 10.1007/s10534-017-9997-x.
23	qCo4.1	1.8 Mb right of QTL	Os04g0573200	SOD	metal ion transport		Genomic structure of the gene for Cu/Zn-superoxide dismutase in rice	Atsushi Sakamoto, Takekazu Okums;a, Hiroyuki Ohsuga and Kunisuke Tanaka. Genomic structure of the gene for copper/zinc-superoxide dismutase in rice. Elsever. 1992. Vohme 301, number 2, 185-189.
24	qCo12.1	0.8 Mb right of QTL	Os12g0581600	OsNRAMP7	metal ion transport		Significant correlations with Fe and Zn in the seeds	Sperotto RA, Boff T, Duarte GL, Santos LS, Grusak MA, Fett JA. Identification of putative target genes to manipulate Fe and Zn concentrations in rice grains. Journal of Plant Physiology. 2010, 167 1500–1506.
25	qCu3.1	1.9 Mb left of QTL	Os03g0646300	OsSTA107	regulation of ion transmembrane transport		Function in rice male fertility, pollen germination and anther dehiscence	Ling S, Chen C, Wang Y, Sun X, Lu Z, Ouyang Y and Yao J. The mature anther-preferentially expressed genes are associated with pollen fertility, pollen germination and anther dehiscence in rice. BMC Genomics. 2015 16:101 DOI 10.1186/s12864-015-1305-y
26	qCu3.2	1.3 Mb left of QTL	Os03g0656500	OsCDT1	response to metal ion		Targeted to both the plant cytoplasmic membranes and cell walls	Matsuda T, Kuramata M, Takahashi Y, Kitagawa E, Youssefian S and Kusano T. A novel plant cysteine-rich peptide family conferring cadmium tolerance to yeast and plants. Plant Signaling & Behavior. 2009, 4:5, 419-421.
27	qCu3.4	0.5 Mb right of QTL	Os03g0695700	OsCBSCLC4	response to metal ion		It might play crucial role in the light sensing mechanism	Kushwaha HR, Singh AK, Sopory SK, SinglaPareek SL and Pareek A. Genome wide expression analysis of CBS domain containing proteins in Arabidopsis thaliana (L.) Heynh and Oryza sativa L. reveals their developmental and stress regulation. BMC Genomics. 2009, 10:200 doi:10.1186/1471-2164-10-200.
28	qCu4.1	1.6 Mb right of QTL	Os04g0415600	OsCOPT4	copper ion transmembrane transporter activity		The maintenance of Cu homeostasis in different species	Yuan M, Li X, Xiao J and Wang S. Molecular and functional analyses of COPT/Ctr type copper transporter-like gene family in rice. BMC Plant Biology. 2011, 11:69 http://www.biomedcentral.com/1471-2229/11/69.
29	qFe4.1	0.5 Mb right of QTL	Os04g0650000	OsOCP	response to iron ion	iron sensitivity	Cysteine-type endopeptidase activity and cellular protein catabolic process	R. Oryzabase sponsored by NBRP, Integrated rice science database. Aug 27, 2015 [cited 20 Jan 2018]. Available from: https://shigen.nig.ac.jp/rice/oryzabase/gene/detail/589.
30	qK4.1	1.6 Mb right of QTL	Os04g0401700	OsHAK1	potassium ion transport		Plays an essential role in K-mediated rice growth and salt tolerance over low and high K concentration ranges.	Chen G, Hu Q, Luo L, Yang T, Zhang S, Hu Y, Yu L, Xu G. Rice potassium transporter OsHAK1 is essential for maintaining potassium-mediated growth and functions in salt tolerance over low and high potassium concentration ranges. Plant Cell Environ. 2015 Dec;38(12):2747-65. doi: 10.1111/pce.12585. Epub 2015 Jul 16.
31	qK4.2	0.4 Mb left of QTL	Os04g0585200	OsGLR3.1	ion transport		The ion channel activities are still completely unknown.	Ni J, Yu Z, Du G, Zhang Y, Taylor JL, Shen C, Xu J, Liu X, Wang Y and Wu Y. Heterologous Expression and Functional Analysis of Rice GLUTAMATE RECEPTORLIKE Family Indicates its Role in Glutamate Triggered Calcium Flux in Rice Roots. Rice. 2016, 9:9 DOI 10.1186/s12284-016-0081-x.
31	qK4.2	0.6 Mb right of QTL	Os04g0607500	OsHKT4	potassium ion transport		Sodium transport and HKT transporters	Garciadeblás B, Senn ME, Bañuelos MA, Rodríguez-Navarro A. Sodium transport and HKT transporters: the rice model. Plant J. 2003 Jun;34(6):788-801.
31	qK4.2	0.6 Mb right of QTL	Os04g0607600	OsHKT7	potassium ion transport		Sodium transport and HKT transporters	Garciadeblás B, Senn ME, Bañuelos MA, Rodríguez-Navarro A. Sodium transport and HKT transporters: the rice model. Plant J. 2003 Jun;34(6):788-801.
31	qK4.2	0.7 Mb right of QTL	Os04g0610700	OsHKT15	potassium ion transport		Sodium transport and HKT transporters	Garciadeblás B, Senn ME, Bañuelos MA, Rodríguez-Navarro A. Sodium transport and HKT transporters: the rice model. Plant J. 2003 Jun;34(6):788-801.
31	qK4.2	1 Mb right of QTL	Os04g0613900	OsHAK11	potassium ion transport		Identified with homology to putative potassium transporterand sodium transporters	Gupta M, Qiu X, Wang L, Xie W, Zhang C, Xiong L, Lian X, Zhang O. KT/HAK/KUP potassium transporters gene family and their whole-life cycle expression proWle in rice (Oryza sativa Mol Genet Genomics. 2008 DOI 10.1007/s00438-008-0377-7).
32	qK9.1	1.7 Mb right of QTL	Os09g0563200	OsHAK18	potassium ion transport		High-affinity potassium transporter	Gupta M, Qiu X, Wang L, Xie W, Zhang C, Xiong L, Lian X, Zhang O. KT/HAK/KUP potassium transporters gene family and their whole-life cycle expression proWle in rice (Oryza sativa Mol Genet Genomics. 2008 DOI 10.1007/s00438-008-0377-7).
33	qMg3.1	1.5 Mb right of QTL	Os03g0137700	OsMRS2-5	magnesium ion transmembrane transporter activity		Function as Mg transporters and encode the chloroplast-localized Mg(2+) transporter in plants	Saito T, Kobayashi NI, Tanoi K, Iwata N, Suzuki H, Iwata R, Nakanishi TM. Expression and functional analysis of the CorA-MRS2-ALR-type magnesium transporter family in rice. Plant Cell Physiol. 2013 Oct;54(10):1673-83. doi: 10.1093/pcp/pct112.
34	qMg3.2	1.6 Mb left of QTL	Os03g0742400	OsMRS2-7	magnesium ion transmembrane transporter activity		Function as Mg transporters and encode the chloroplast-localized Mg(2+) transporter in plants	Saito T, Kobayashi NI, Tanoi K, Iwata N, Suzuki H, Iwata R, Nakanishi TM. Expression and functional analysis of the CorA-MRS2-ALR-type magnesium transporter family in rice. Plant Cell Physiol. 2013 Oct;54(10):1673-83. doi: 10.1093/pcp/pct112.
35	qMn7.1	Within QTL	Os07g0257200	NRAMP5	manganese ion transport		Annotated as putative heavy-metal transporters	Ogra Y and Hirata T. Metallomics Recent Analytical Techniques and Applications. The university of Tokyo 2017.
36	qMn7.2	Within QTL	Os07g0258400	NRAMP1	metal ion transport		Annotated as putative heavy-metal transporters	Ogra Y and Hirata T. Metallomics Recent Analytical Techniques and Applications. The university of Tokyo 2017.
37	qNa1.1	2.5 Mb left of QTL	Os01g0212400	OsEFCAX1	calcium:sodium antiporter activity		Response to calcium ion, calcium ion transmembrane transport, sodium ion transmembrane transport.	Perez JP. Genome Wide Association and Forward Genetic Studies to Identify Genes Involved in Salt Tolerance. PhD. Thesis. University of York. 2016. Available from: http://etheses.whiterose.ac.uk/16478/1/Juan%20Patishtan%20-%20Thesis.pdf
37	qNa1.1	2.7 Mb right of QTL	Os01g0307500	OsHKT8	sodium ion transport		Sodium transport and HKT transporters	Garciadeblás B, Senn ME, Bañuelos MA, Rodríguez-Navarro A. Sodium transport and HKT transporters: the rice model. Plant J. 2003 Jun;34(6):788-801.
38	qP1.1	2.9 Mb left of QTL	Os01g0800500	OsPAP9b	acid phosphatase activity, phosphate transport, cellular response to phosphate starvation		Regulation of phosphorus (P) remobilization from vegetative tissues to grains during grain filling	Jeong K, Baten A, Waters DLE, Pantoja O, Julia CC, Wissuwa M, Heuer S, Kretzschmar T and Rose TJ. Phosphorus remobilization from rice flag leaves during grain filling: an RNA-seq study. Plant Biotechnology Journal. 2017, 15, pp. 15–26.
39	qP2.1	0.5 Mb left of QTL	Os02g0575500	OsABC1-2	transferase activity, transferring phosphorus-containing groups		Roles in chloroplast envelope, transferase activity, transferring phosphorus-containing groups	Gao Q, Yang Z, Zhou Y, Yin Z, Qiu J, Liang G, Xu C. Characterization of an Abc1 kinase family gene OsABC1-2 conferring enhanced tolerance to dark-induced stress in rice. Gene. 2012 May 1;498(2):155-63.
40	qP5.1	1.7 Mb right of QTL	Os05g0405000	OsPPDKB	transferase activity, transferring phosphorus-containing groups		Cytosolic PPDK functions to modulate carbon metabolism during rice grain filling	Kang HG1, Park S, Matsuoka M, An G. White-core endosperm floury endosperm-4 in rice is generated by knockout mutations in the C-type pyruvate orthophosphate dikinase gene (OsPPDKB). Plant J. 2005 Jun;42(6):901-11.
41	qZn2.1	2.1 Mb left of QTL	Os02g0554900	OsPDIL1-3	response to zinc ion		Roles in seed development and increase of large gluten polymers	d'Aloisio E, Paolacci AR, Dhanapal AP, Tanzarella OA, Porceddu E and Ciaffi M. The Protein Disulfide Isomerase gene family in bread wheat (T. aestivum L.). BMC Plant Biol. 2010, 10: 101. doi: 10.1186/1471-2229-10-101.
41	qZn2.1	1.8 Mb right of QTL	Os02g0644900	OsMHX1	zinc ion transport		Involved in transport of iron, zinc, and magnesium ion transport	Pittman JK and Hirschi KD. Phylogenetic analysis and protein structure modelling identifies distinct Ca2+/Cation antiporters and conservation of gene family structure within Arabidopsis and rice species. Rice (N Y). 2016; 9: 3. doi: 10.1186/s12284-016-0075-8.
41	qZn2.1	2 Mb right of QTL	Os02g0649900	OsYSL2	metal ion transport, metal ion transmembrane transporter activity		Response to iron in grain and expressed in the phloem	Koike S, Inoue H, Mizuno D, Takahashi M, Nakanishi H, Mori S. OsYSL2 is a rice metal-nicotianamine transporter that is regulated by iron and expressed in the phloem. Plant J. 2004, 39:415–24.
41	qZn2.1	2 Mb right of QTL	Os02g0650300	OsYSL15	cellular response to zinc ion starvation	zinc sensitivity	Played a crucial role in iron homeostasis during the early stages of growth	Inoue H, Kobayashi T, Nozoye T, Takahashi M, Kakei Y, Suzuki K, Nakazono M, Nakanishi H, Mori S, Nishizawa NK. Rice OsYSL15 is an iron-regulated iron(III)-deoxymugineic acid transporter expressed in the roots and is essential for iron uptake in early growth of the seedlings. J Biol Chem. 2009 Feb 6;284(6):3470-9. doi: 10.1074/jbc.M806042200. Epub 2008 Dec 2.
41	qZn3.1	1.6 Mb left of QTL	Os03g0307200	OsNAS2	nicotianamine synthase activity, nicotianamine biosynthetic process		Expression showed increased accumulation	Lee S, Persson DP, Hansen TH, Husted S, Schjoerring JK, Kim Y, Jeon US, Kim Y, Kakei Y, Masuda H, Nishizawa NK, An G. Bio-available zinc in rice seeds is increased by activation tagging of nictoianamine synthase. Plant Biotechnol 2011. J 9:865–873.
42	qZn3.1	1.6 Mb left of QTL	Os03g0307300	OsNAS1	nicotianamine synthase activity, nicotianamine biosynthetic process, cellular response to zinc ion starvation	zinc sensitivity	Correlations with Fe and/or Zn concentrations in the seeds	Sperotto RA, Boff T, Duarte GL, Santos LS, Grusak MA, Fett JA. Identification of putative target genes to manipulate Fe and Zn concentrations in rice grains. Journal of Plant Physiology. 2010, 167 1500–1506
42	qZn8.1	Within QTL	Os08g0422200	OsMTP12	cation transmembrane transporter activity		play vital roles in Mn and other heavy metal transportation in rice	Zhang M and Liu M. Identification of a rice metal tolerance protein OsMTP11 as a manganese transporter. PLoS ONE 2017. 12(4): e0174987. https://doi.org/10.1371/journal.pone.0174987
42	qZn11.1	1 Mb left of QTL	Os11g0106700	OsFER1	response to zinc ion		Correlated to high grain Fe concentrations in rice	Banerjee S, Chandel G. Understanding the role of metal homeostasis related candidate genes in Fe/Zn uptake, transport and redistribution in rice using semi-quantitative RT-PCR. J Plant Mol Biol Biotechnol 2011. 2:33–46
43	qZn11.1	Within QTL	Os11g0134900	OsTOM1	response to zinc ion, zinc ion homeostasis, transmembrane transport		involved in biosynthesis, transport and secretion of phytosiderophores in the root zone and increases the metal uptake by roots	Inoue H, Higuchi K, Takahashi M, Nakanishi H, Mori S, Nishizawa NK. Three rice nicotianamine synthase genes, OsNAS1, OsNAS2, and OsNAS3 are expressed in cells involved in long-distance transport of iron and differentially regulated by iron. Plant J (2003) 36:366–81
43	qZn11.1	Within QTL	Os11g0135000	OsTOM2	transmembrane transport		involved in biosynthesis, transport and secretion of phytosiderophores in the root zone and increases the metal uptake by roots	Inoue H, Higuchi K, Takahashi M, Nakanishi H, Mori S, Nishizawa NK. Three rice nicotianamine synthase genes, OsNAS1, OsNAS2, and OsNAS3 are expressed in cells involved in long-distance transport of iron and differentially regulated by iron. Plant J (2003) 36:366–81
43	qZn11.1	Within QTL	Os11g0135900	OsZIFL7	transmembrane transport		Response to zinc excess and iron deficiency in the root	Ricachenevsky FK, Sperotto RA, Menguer PK, Sperb ER, Lopes KL, Fett JP. ZINC-INDUCED FACILITATOR-LIKE family in plants: lineage-specific expansion in monocotyledons and conserved genomic and expression features among rice (Oryza sativa) paralogs. BMC Plant Biology. 2011, 11:20 http://www.biomedcentral.com/1471-2229/11/20
43	qZn11.1	Within QTL	Os11g0136400	OsZIFL8	transmembrane transport		Response to zinc excess and iron deficiency in the root	Ricachenevsky FK, Sperotto RA, Menguer PK, Sperb ER, Lopes KL, Fett JP. ZINC-INDUCED FACILITATOR-LIKE family in plants: lineage-specific expansion in monocotyledons and conserved genomic and expression features among rice (Oryza sativa) paralogs. BMC Plant Biology. 2011, 11:20 http://www.biomedcentral.com/1471-2229/11/20
